# Supplementary material for: Effect of Local Administration of Meglumine Antimoniate and Polyhexamethylene Biguanide Alone or in Combination with a Toll-like Receptor 4 Agonist for the Treatment of Papular Dermatitis due to Leishmania infantum in Dogs
Source: Pathogens. 2023 Jun 10;12(6):821. doi: 10.3390/pathogens12060821 (PMC10304710; doi:10.3390/pathogens12060821)
Supplement: Supplementary file 1 [file pathogens-12-00821-s001.zip]

Archive with 1 entries (1 files):
- pathogens-2340783-Table S1.pdf
